# Supplementary material for: Genetic and Molecular Aspects of Drug-Induced QT Interval Prolongation
Source: Int J Mol Sci. 2021 Jul 28;22(15):8090. doi: 10.3390/ijms22158090 (PMC8347245; doi:10.3390/ijms22158090)
Supplement: Supplementary file 1 [file ijms-22-08090-s001.zip]

Archive with 1 entries (1 files):
- ijms-1213498-supplementary.pdf
